# Supplementary material for: Plasma Lipids Profile in the Prediction of Non-Alcoholic Steatohepatitis in Adults: A Case-Control Study
Source: Int J Mol Sci. 2023 Aug 12;24(16):12717. doi: 10.3390/ijms241612717 (PMC10454013; doi:10.3390/ijms241612717)
Supplement: Supplementary file 1 [file ijms-24-12717-s001.zip]

Archive with 1 entries (1 files):
- ijms-2557934-supplementary.pdf
